# Supplementary material for: Genomic Characterizations of Clade III Lineage of Candida auris, California, USA
Source: Emerg Infect Dis. 2021 Apr;27(4):1223–7. doi: 10.3201/eid2704.204361 (PMC8007294; doi:10.3201/eid2704.204361)
Supplement: Appendix 2 — Sequences analyzed in k-mer analysis of Candida auris isolates, California, USA. [file 20-4361-Techapp-s2.xlsx]

## Sheet: Appendix 2 Table 1
Article DOI: https://doi.org/10.3201/eid2705.204361
Genomic Characterizations of Clade III Lineage of Candida auris, California, USA
Appendix 2 Table 1
Number	Country	Clade	Collection Date	Specimen Source	SRA File	Study	State
1	Australia	III	2015	Bone	SRR7657927	Heath 2019
2	Canada	I	2017-05-15	Ear fluid	SRR10461158	Chow 2020
3	Canada	II	2014-04-07	Ear fluid	SRR10461159	Chow 2020
4	Canada	III	2012-10-18	Ear fluid	SRR10461253	Chow 2020
5	Colombia	IV	2015-02-01	Blood	SRR7140008	Escandon 2019
6	Colombia	IV	2015-04-16	Blood	SRR7140031	Escandon 2019
7	Colombia	IV	2016-08-08	Secretion	SRR10461260	Chow 2020
8	Colombia	IV	2016-12-15	Environmental	SRR10461192	Chow 2020
9	Colombia	IV	2016-09-30	Rectum swab	SRR10461189	Chow 2020
10	Colombia	IV	2016-12-15	Axilla swab	SRR10461188	Chow 2020
11	Colombia	IV	2016-03-12	Blood	SRR10461264	Chow 2020
12	Colombia	IV	2016-07-28	Blood	SRR10461261	Chow 2020
13	Colombia	IV	2015-08-15	Blood	SRR10461191	Chow 2020
14	Colombia	IV	2015-08-15	Blood	SRR10461190	Chow 2020
15	France	I	2015	Blood	SRR10723348	Chow 2020
16	France	I	2017	Throat	SRR10723347	Chow 2020
17	Germany	I	2015-10-11	Blood	SRR10292114	Hamprecht 2019
18	Germany	I	2017-07-25	Urine	SRR10292311	Hamprecht 2019
19	Germany	I	2017-08-22	Tissue, Pelvis	SRR10292063	Hamprecht 2019
20	Germany	I	2017	Urine	SRR10277313	Hamprecht 2019
21	India	I	Unknown	Unknown	SRR3883446	Lockhart 2017
22	India	I	Unknown	Blood	SRR3883434	Lockhart 2017
23	India	I	Unknown	Blood	SRR3883435	Lockhart 2017
24	India	I	Unknown	Wound	SRR3883436	Lockhart 2017
25	India	I	Unknown	Tissue	SRR3883437	Lockhart 2017
26	India	I	Unknown	Tissue	SRR3883439	Lockhart 2017
27	India	I	Unknown	Unknown	SRR3883441	Lockhart 2017
28	India	I	Unknown	Unknown	SRR3883442	Lockhart 2017
29	India	I	Unknown	Unknown	SRR3883443	Lockhart 2017
30	India	I	Unknown	Unknown	SRR3883444	Lockhart 2017
31	India	I	Unknown	Unknown	SRR3883445	Lockhart 2017
32	India	I	Unknown	Unknown	SRR3883447	Lockhart 2017
33	India	I	Unknown	Unknown	SRR3883448	Lockhart 2017
34	India	I	Unknown	Unknown	SRR3883450	Lockhart 2017
35	Israel	IV	2014-08-15	Blood	SRR10461257	Chow 2020
36	Israel	IV	2015-04-15	Urine	SRR10461255	Chow 2020
37	Israel	IV	2014-10-15	Blood	SRR10461259	Chow 2020
38	Israel	IV	2014-05-15	Blood	SRR10461258	Chow 2020
39	Israel	IV	2014-05-15	Blood	SRR10461256	Chow 2020
40	Israel	IV	2015-04-15	Blood	SRR10461254	Chow 2020
41	Japan	II	2009	Auditory canal	SRR3883452	Lockhart 2017
42	Kenya	I	2018-01-25	Blood	SRR10461140	Chow 2020
43	Kenya	I	2018-04-20	P/swab	SRR10461139	Chow 2020
44	Kenya	I	2014-02-05	CVC	SRR10461241	Chow 2020
45	Kenya	I	2014-02-25	Urine	SRR10461237	Chow 2020
46	Kenya	I	2014-04-02	Urine	SRR10461235	Chow 2020
47	Kenya	I	2015-07-04	Urine	SRR10461226	Chow 2020
48	Kenya	I	2015-11-15	Blood	SRR10461224	Chow 2020
49	Kenya	I	2016-02-08	Blood	SRR10461223	Chow 2020
50	Kenya	I	2016-10-11	Ascitic fluid	SRR10461218	Chow 2020
51	Kenya	I	2017-02-02	Blood	SRR10461217	Chow 2020
52	Kenya	I	2017-05-21	W/Swab	SRR10461214	Chow 2020
53	Kenya	I	2017-04-21	Urine	SRR10461210	Chow 2020
54	Kenya	I	2017-05-28	Blood	SRR10461209	Chow 2020
55	Kenya	I	2017-06-16	CSF	SRR10461208	Chow 2020
56	Kenya	III	2017-10-16	Urine	SRR10461146	Chow 2020
57	Kenya	III	2017-10-30	Urine	SRR10461145	Chow 2020
58	Kenya	III	2018-06-15	Blood	SRR10461144	Chow 2020
59	Kenya	III	2018-07-16	Blood	SRR10461143	Chow 2020
60	Kenya	III	2018-06-26	Blood	SRR10461142	Chow 2020
61	Kenya	III	2018-04-30	Blood	SRR10461141	Chow 2020
62	Kenya	III	2018-05-16	Blood	SRR10461138	Chow 2020
63	Kenya	I	2011-11-08	Blood	SRR10852068	Chow 2020
64	Kenya	III	2013-10-10	Blood	SRR10461244	Chow 2020
65	Kenya	III	2013-12-17	Blood	SRR10461211	Chow 2020
66	Kenya	III	2013-12-17	Blood	SRR10461243	Chow 2020
67	Kenya	III	2014-01-21	Blood	SRR10461242	Chow 2020
68	Kenya	III	2014-02-11	Blood	SRR10461240	Chow 2020
69	Kenya	III	2014-02-16	Urine	SRR10461239	Chow 2020
70	Kenya	III	2013-10-22	Pleural	SRR10461238	Chow 2020
71	Kenya	III	2014-03-21	Blood	SRR10461236	Chow 2020
72	Kenya	III	2014-04-07	Blood	SRR10461234	Chow 2020
73	Kenya	III	2014-04-15	Vascular tip	SRR10461233	Chow 2020
74	Kenya	III	2014-05-22	Blood	SRR10461232	Chow 2020
75	Kenya	III	2014-08-16	Blood	SRR10461231	Chow 2020
76	Kenya	III	2014-10-08	Blood	SRR10461230	Chow 2020
77	Kenya	III	2015-01-21	Blood	SRR10461229	Chow 2020
78	Kenya	III	2015-02-02	Blood	SRR10461228	Chow 2020
79	Kenya	III	2015-02-09	Blood	SRR10461227	Chow 2020
80	Kenya	III	2015-07-27	Pleural	SRR10461225	Chow 2020
81	Kenya	III	2016-02-27	Blood	SRR10461222	Chow 2020
82	Kenya	III	2016-03-02	Blood	SRR10461221	Chow 2020
83	Kenya	III	2016-03-21	Urine	SRR10461220	Chow 2020
84	Kenya	III	2013-11-05	Blood	SRR10461219	Chow 2020
85	Kenya	III	2017-10-02	Urine	SRR10461216	Chow 2020
86	Kenya	III	2013-11-05	Blood	SRR10461215	Chow 2020
87	Kenya	III	2017-10-23	Urine	SRR10461213	Chow 2020
88	Kenya	III	2013-12-17	Blood	SRR10461212	Chow 2020
89	Kenya	III	2017-07-05	Blood	SRR10461207	Chow 2020
90	Kenya	III	2018-03-07	Blood	SRR10461205	Chow 2020
91	Pakistan	I	2008-11-05	Burn Wound	SRR10851769	Chow 2020
92	Panama	IV	2016-09-22	Urine	SRR10461183	Chow 2020
93	Panama	IV	2016-07-25	Urine	SRR10461181	Chow 2020
94	Panama	IV	2016-09-21	Urine	SRR10461179	Chow 2020
95	Panama	IV	2016-09-22	Urine	SRR10461252	Chow 2020
96	Panama	IV	2016-08-02	Urine	SRR10461251	Chow 2020
97	Panama	IV	2016-09-20	Hemodialysis Catheter	SRR10461250	Chow 2020
98	Panama	IV	2016-08-19	Urine	SRR10461249	Chow 2020
99	Panama	IV	2016-09-20	Secretion	SRR10461248	Chow 2020
100	Panama	IV	2016-08-19	Urine	SRR10461247	Chow 2020
101	Panama	IV	2016-09-07	Urine	SRR10461246	Chow 2020
102	Panama	IV	2016-09-07	Urine	SRR10461182	Chow 2020
103	Panama	IV	2016-08-17	Urine	SRR10461180	Chow 2020
104	Panama	IV	2016-09-19	Urine	SRR10461178	Chow 2020
105	Saudi Arabia	I	2018-01-10	Urine	SRR10461149	Chow 2020
106	Saudi Arabia	I	2017-12-10	Blood	SRR10461152	Chow 2020
107	Saudi Arabia	I	2017-12-25	Blood	SRR10461151	Chow 2020
108	Saudi Arabia	I	2017-11-10	Pleural Fluid	SRR10461153	Chow 2020
109	South Africa	III	2012	Blood	SRR3883453	Lockhart 2017
110	South Africa	III	2012	Blood	SRR3883454	Lockhart 2017
111	South Africa	III	2012	Blood	SRR3883455	Lockhart 2017
112	South Africa	III	2012	Blood	SRR3883456	Lockhart 2017
113	South Africa	III	2014	Urine	SRR3883457	Lockhart 2017
114	South Africa	III	2014	Irrigation fluid right leg	SRR3883458	Lockhart 2017
115	South Africa	III	2014	Blood	SRR3883459	Lockhart 2017
116	South Africa	III	2014	Hip tissue	SRR3883461	Lockhart 2017
117	South Africa	III	2014	Urine	SRR3883462	Lockhart 2017
118	South Africa	III	2014	Urine	SRR3883463	Lockhart 2017
119	South Korea	II	2004-01-15	Auditory canal	SRR9645764	Chow 2020
120	South Korea	II	2004-01-15	Auditory canal	SRR9645762	Chow 2020
121	Spain	III	2016-06-28	Blood	SRR10461267	Chow 2020
122	Spain	III	2016-08-28	Blood	SRR10461266	Chow 2020
123	Spain	III	2016-11-15	Blood	SRR10461265	Chow 2020
124	United Kingdom	I	N/A	N/A	ERR2299868	Rhodes 2018
125	United Kingdom	I	N/A	N/A	ERR2299869	Rhodes 2018
126	United Kingdom	I	N/A	N/A	ERR2299870	Rhodes 2018
127	United Kingdom	I	N/A	N/A	ERR2299871	Rhodes 2018
128	United Kingdom	I	N/A	N/A	ERR2299872	Rhodes 2018
129	United Kingdom	I	N/A	N/A	ERR2299873	Rhodes 2018
130	United Kingdom	I	N/A	N/A	ERR2299874	Rhodes 2018
131	United Kingdom	I	N/A	N/A	ERR2299875	Rhodes 2018
132	United Kingdom	I	N/A	N/A	ERR2299876	Rhodes 2018
133	United Kingdom	I	N/A	N/A	ERR2299877	Rhodes 2018
134	United Kingdom	I	N/A	N/A	ERR2299878	Rhodes 2018
135	United Kingdom	I	N/A	N/A	ERR2299879	Rhodes 2018
136	United Kingdom	I	N/A	N/A	ERR2299880	Rhodes 2018
137	United Kingdom	I	N/A	N/A	ERR2299881	Rhodes 2018
138	United Kingdom	I	N/A	N/A	ERR2299882	Rhodes 2018
139	United Kingdom	I	N/A	N/A	ERR2299884	Rhodes 2018
140	United Kingdom	I	N/A	N/A	ERR2299886	Rhodes 2018
141	United Kingdom	I	N/A	N/A	ERR2299887	Rhodes 2018
142	United Kingdom	I	N/A	N/A	ERR2299889	Rhodes 2018
143	United Kingdom	I	N/A	N/A	ERR2299891	Rhodes 2018
144	United Kingdom	I	N/A	N/A	ERR2299892	Rhodes 2018
145	United Kingdom	I	N/A	N/A	ERR2299893	Rhodes 2018
146	United Kingdom	I	N/A	N/A	ERR2299894	Rhodes 2018
147	United Arab Emirates	I	2017-10-21	Unknown	SRR10461155	Chow 2020
148	United Arab Emirates	I	2017-09-11	Blood	SRR10461157	Chow 2020
149	United Arab Emirates	I	2017-09-15	Blood	SRR10461156	Chow 2020
150	United Arab Emirates	I	2018-02-04	Unknown	SRR10461148	Chow 2020
151	United Arab Emirates	I	2017-10-08	Unknown	SRR10461154	Chow 2020
152	United Arab Emirates	I	2018-01-03	Unknown	SRR10461150	Chow 2020
153	United States	I	2017-04-19	Axilla	SRR7909187	Chow 2018	New Jersey
154	United States	I	2017-08-13	Urine	SRR7909346	Chow 2018	California
155	United States	I	2017-07-13	Wound	SRR7909394	Chow 2018	Massachusetts
156	United States	I	2016-04-11	Blood	SRR7909374	Chow 2018	Maryland
157	United States	I	2017-04-27	Urine	SRR7909420	Chow 2018	Oklahoma
158	United States	I	2017-02-19	Urine	SRR7909177	Chow 2018	New Jersey
159	United States	I	2017-06-22	Wound	SRR7909249	Chow 2018	Connecticut
160	United States	I	2015-07-12	Blood	SRR7909137	Chow 2018	New Jersey
161	United States	I	2017-01-28	Blood	SRR7909371	Chow 2018	New Jersey
162	United States	I	2017-01-25	Blood	SRR7909237	Chow 2018	New Jersey
163	United States	I	2017-02-21	Blood	SRR7909399	Chow 2018	New Jersey
164	United States	I	2017-02-17	Sputum	SRR7909192	Chow 2018	New Jersey
165	United States	I	2017-02-24	Blood	SRR7909133	Chow 2018	New Jersey
166	United States	I	2017-01-19	Blood	SRR7909183	Chow 2018	New Jersey
167	United States	I	2016-04-11	Blood	SRR7909398	Chow 2018	New York
168	United States	I	2016-08-14	Blood	SRR7909203	Chow 2018	New York
169	United States	I	2015-09-06	Catheter tip	SRR7909288	Chow 2018	New York
170	United States	I	2016-08-20	Blood	SRR7909147	Chow 2018	New York
171	United States	I	2013-05-11	Blood	SRR7909162	Chow 2018	New York
172	United States	I	2016-11-18	Blood	SRR10461187	Chow 2020	New York
173	United States	I	2016-11-02	Bile	SRR7909176	Chow 2018	New York
174	United States	I	2016-12-29	Blood	SRR7909302	Chow 2018	New York
175	United States	I	2017-01-06	BAL/Bronch Wash	SRR7909396	Chow 2018	New York
176	United States	I	2016-11-02	Blood	SRR7909232	Chow 2018	New York
177	United States	I	2016-10-20	Blood	SRR7909144	Chow 2018	New York
178	United States	I	2017-03-19	Urine	SRR7909199	Chow 2018	New York
179	United States	I	2017-01-26	Blood	SRR7909146	Chow 2018	New Jersey
180	United States	I	2017-02-17	Jejunal Biopsy	SRR7909259	Chow 2018	New York
181	United States	I	2017-05-03	Urine	SRR7909208	Chow 2018	New Jersey
182	United States	I	2017-05-03	Axilla	SRR7909293	Chow 2018	New Jersey
183	United States	I	2017-02-28	Axilla	SRR7909321	Chow 2018	New Jersey
184	United States	I	2017-04-02	Blood	SRR7909134	Chow 2018	New Jersey
185	United States	I	2017-04-13	Urine	SRR7909340	Chow 2018	New Jersey
186	United States	I	2017-04-16	Abdomen	SRR7909166	Chow 2018	New Jersey
187	United States	I	2017-03-01	Blood	SRR7909421	Chow 2018	New Jersey
188	United States	I	2017-04-12	Sputum	SRR10461186	Chow 2020	New York
189	United States	I	2017-03-27	Blood	SRR7909339	Chow 2018	New York
190	United States	I	2017-04-10	Blood	SRR7909285	Chow 2018	New York
191	United States	I	2017-04-13	Blood	SRR7909379	Chow 2018	New York
192	United States	I	2017-04-18	Urine	SRR10461185	Chow 2020	New York
193	United States	I	2017-04-09	Blood	SRR10461184	Chow 2020	New York
194	United States	I	2017-04-04	Bile	SRR10461162	Chow 2020	New York
195	United States	I	2017-04-22	Sputum	SRR10461161	Chow 2020	New York
196	United States	I	2017-05-04	Blood	SRR10461160	Chow 2020	New York
197	United States	II	2018-02-14	Wound	SRR10461147	Chow 2020	Florida
198	United States	II	2016-09-28	Ear	SRR7909356	Chow 2018	New York
199	United States	II	2016-08-04	Ear	SRR7909185	Chow 2018	New York
200	United States	III	2017-03-17	Arm	SRR7909359	Chow 2018	Indiana
201	United States	IV	2016-05-13	Blood	SRR7909220	Chow 2018	Illinois
202	United States	IV	2016-12-28	Urine	SRR7909405	Chow 2018	Illinois
203	United States	IV	2016-09-26	Axilla/Groin	SRR7909221	Chow 2018	Illinois
204	United States	IV	2017-04-17	Axilla	SRR7909357	Chow 2018	Illinois
205	Venezuela	IV	2016-09-28	Catheter tip	SRR10461195	Chow 2020
206	Venezuela	IV	2016-09-30	Blood	SRR10461194	Chow 2020
207	Venezuela	IV	2016-06-10	Catheter tip	SRR10461193	Chow 2020
208	Venezuela	IV	2012-10-16	Blood	SRR10461177	Chow 2020
209	Venezuela	IV	2012-10-20	Blood	SRR10461176	Chow 2020
210	Venezuela	IV	2012-10-20	Blood	SRR10461175	Chow 2020
211	Venezuela	IV	2012-12-10	Blood	SRR10461174	Chow 2020
212	Venezuela	IV	2012-10-12	Blood	SRR10461173	Chow 2020
213	Venezuela	IV	2012-05-11	Blood	SRR10461172	Chow 2020
214	Venezuela	IV	2012-01-11	Blood	SRR10461171	Chow 2020
215	Venezuela	IV	2012-11-19	Blood	SRR10461170	Chow 2020
216	Venezuela	IV	2012-11-22	Blood	SRR10461169	Chow 2020
217	Venezuela	IV	2012-04-11	Blood	SRR10461168	Chow 2020
218	Venezuela	IV	2012-05-23	Urine	SRR10461167	Chow 2020
219	Venezuela	IV	2012-04-12	Tracheal Aspirate	SRR10461166	Chow 2020
220	Venezuela	IV	2012-04-17	Urine	SRR10461165	Chow 2020
221	Venezuela	IV	2012-12-10	Urine	SRR10461164	Chow 2020
222	Venezuela	IV	2012-07-18	Wound	SRR10461163	Chow 2020
223	Venezuela	IV	2012-05-15	Other	SRR10461137	Chow 2020
224	Venezuela	IV	2012-05-25	Tracheal Aspirate	SRR10461136	Chow 2020
225	Venezuela	IV	2012-06-26	Urine	SRR10461135	Chow 2020
226	Venezuela	IV	2012-04-26	Urine	SRR10461134	Chow 2020
227	Venezuela	IV	2012-04-26	Urine	SRR10461133	Chow 2020
228	Venezuela	IV	2012-09-18	Urine	SRR10461132	Chow 2020
229	Venezuela	IV	2012-08-20	Urine	SRR10461131	Chow 2020
230	Venezuela	IV	2015-02-04	Urine	SRR10461130	Chow 2020
231	Venezuela	IV	2015-03-27	CSF	SRR10461129	Chow 2020
232	Venezuela	IV	2015-05-21	Catheter tip	SRR10461128	Chow 2020
233	Venezuela	IV	2015-03-09	Unknown	SRR10461127	Chow 2020
234	Venezuela	IV	2015-01-09	CSF	SRR10461126	Chow 2020
235	Venezuela	IV	2015-05-05	CSF	SRR10461125	Chow 2020
236	Venezuela	IV	2015-01-05	Blood	SRR10461124	Chow 2020
237	Venezuela	IV	2015-02-09	Urine	SRR10461123	Chow 2020
238	Venezuela	IV	2015-03-30	Blood	SRR10461122	Chow 2020
239	Venezuela	IV	2015-03-24	Blood	SRR10461121	Chow 2020
240	Venezuela	IV	2015-03-23	Blood	SRR10461120	Chow 2020
241	Venezuela	IV	2015-05-25	Urine	SRR10461119	Chow 2020
242	Venezuela	IV	2015-05-21	CSF	SRR10461118	Chow 2020
243	Venezuela	IV	2015-05-30	CSF	SRR10461206	Chow 2020
244	Venezuela	IV	2015-05-25	Tracheal Aspirate	SRR10461204	Chow 2020
245	Venezuela	IV	2015-05-29	Urine	SRR10461203	Chow 2020
246	Venezuela	IV	2015-05-25	Catheter tip	SRR10461202	Chow 2020
247	Venezuela	IV	2015-05-08	Catheter tip	SRR10461201	Chow 2020
248	Venezuela	IV	2015-07-28	CSF	SRR10461200	Chow 2020
249	Venezuela	IV	2015-02-05	CSF	SRR10461199	Chow 2020
250	Venezuela	IV	2015-04-08	Urine	SRR10461198	Chow 2020
251	Venezuela	IV	2015-02-13	Blood	SRR10461197	Chow 2020
252	Venezuela	IV	2015-01-09	Tracheal Aspirate	SRR10461196	Chow 2020
253	United States	III	2019-10-08	Inguinal/Axillary	UCLA_A1 (SRR12916694)	This Study	California
254	United States	III	2019-10-08	Tracheal Suction	UCLA_A2 (SRR12916693)	This Study	California
255	United States	III	2020-08-12	Inguinal/Axillary	UCLA_C1 (SRR12916692)	This Study	California
256	United States	III	2020-08-19	Inguinal/Axillary	UCLA_D1 (SRR12916691)	This Study	California
257	United States	III	2020-09-03	Pleural Fluid, Rt	UCLA_F1 (SRR12916689)	This Study	California
258	United States	III	2020-08-31	Inguinal/Axillary	UCLA_E1 (SRR12916690)	This Study	California
259	United States	III	2020-07-07	Bood	SRR12073484	CDC	Florida
260	United States	III	2020-07-07	Axilla/Groin	SRR12073481	CDC	Florida
261	United States	III	2020-07-07	Sputum	SRR12073435	CDC	Florida

## Sheet: Appendix 2 Table 2
Article DOI: https://doi.org/10.3201/eid2705.204361
Genomic Characterizations of Clade III Lineage of Candida auris, California, USA
Appendix 2 Table 2
Number	Country	Clade	Collection Date	Specimen Source	SRA File	Study	State	Fluconazole	Amphotericin B	Micafungin
153	United States	I	2017-04-19	Axilla	SRR7909187	Chow 2018	New Jersey	Resistant	Not resistant	Not resistant
154	United States	I	2017-08-13	Urine	SRR7909346	Chow 2018	California	Resistant	Not resistant	Resistant
155	United States	I	2017-07-13	Wound	SRR7909394	Chow 2018	Massachusetts	Resistant	Not resistant	Not resistant
156	United States	I	2016-04-11	Blood	SRR7909374	Chow 2018	Maryland	Resistant	Not resistant	Not resistant
157	United States	I	2017-04-27	Urine	SRR7909420	Chow 2018	Oklahoma	Resistant	Not resistant	Resistant
158	United States	I	2017-02-19	Urine	SRR7909177	Chow 2018	New Jersey	Resistant	Resistant	Not resistant
159	United States	I	2017-06-22	Wound	SRR7909249	Chow 2018	Connecticut	Resistant	Resistant	Not resistant
160	United States	I	2015-07-12	Blood	SRR7909137	Chow 2018	New Jersey	Resistant	Not resistant	Not resistant
161	United States	I	2017-01-28	Blood	SRR7909371	Chow 2018	New Jersey	Resistant	Not resistant	Not resistant
162	United States	I	2017-01-25	Blood	SRR7909237	Chow 2018	New Jersey	Resistant	Resistant	Not resistant
163	United States	I	2017-02-21	Blood	SRR7909399	Chow 2018	New Jersey	Resistant	Not resistant	Not resistant
164	United States	I	2017-02-17	Sputum	SRR7909192	Chow 2018	New Jersey	Resistant	Not resistant	Not resistant
165	United States	I	2017-02-24	Blood	SRR7909133	Chow 2018	New Jersey	Resistant	Resistant	Not resistant
166	United States	I	2017-01-19	Blood	SRR7909183	Chow 2018	New Jersey	Resistant	Not resistant	Not resistant
167	United States	I	2016-04-11	Blood	SRR7909398	Chow 2018	New York	Resistant	Resistant	Not resistant
168	United States	I	2016-08-14	Blood	SRR7909203	Chow 2018	New York	Resistant	Resistant	Not resistant
169	United States	I	2015-09-06	Catheter tip	SRR7909288	Chow 2018	New York	Resistant	Not resistant	Not resistant
170	United States	I	2016-08-20	Blood	SRR7909147	Chow 2018	New York	Resistant	Resistant	Not resistant
171	United States	I	2013-05-11	Blood	SRR7909162	Chow 2018	New York	Resistant	Not resistant	Not resistant
172	United States	I	2016-11-18	Blood	SRR10461187	Chow 2020	New York	Resistant	Not resistant	Not resistant
173	United States	I	2016-11-02	Bile	SRR7909176	Chow 2018	New York	Resistant	Resistant	Not resistant
174	United States	I	2016-12-29	Blood	SRR7909302	Chow 2018	New York	Resistant	Not resistant	Not resistant
175	United States	I	2017-01-06	BAL/Bronch Wash	SRR7909396	Chow 2018	New York	Resistant	Not resistant	Not resistant
176	United States	I	2016-11-02	Blood	SRR7909232	Chow 2018	New York	Resistant	Not resistant	Not resistant
177	United States	I	2016-10-20	Blood	SRR7909144	Chow 2018	New York	Resistant	Not resistant	Not resistant
178	United States	I	2017-03-19	Urine	SRR7909199	Chow 2018	New York	Resistant	Not resistant	Not resistant
179	United States	I	2017-01-26	Blood	SRR7909146	Chow 2018	New Jersey	Resistant	Not resistant	Not resistant
180	United States	I	2017-02-17	Jejunal Biopsy	SRR7909259	Chow 2018	New York	Resistant	Resistant	Not resistant
181	United States	I	2017-05-03	Urine	SRR7909208	Chow 2018	New Jersey	Resistant	Resistant	Not resistant
182	United States	I	2017-05-03	Axilla	SRR7909293	Chow 2018	New Jersey	Not resistant	Not resistant	Not resistant
183	United States	I	2017-02-28	Axilla	SRR7909321	Chow 2018	New Jersey	Resistant	Not resistant	Not resistant
184	United States	I	2017-04-02	Blood	SRR7909134	Chow 2018	New Jersey	Resistant	Resistant	Not resistant
185	United States	I	2017-04-13	Urine	SRR7909340	Chow 2018	New Jersey	Resistant	Resistant	Not resistant
186	United States	I	2017-04-16	Abdomen	SRR7909166	Chow 2018	New Jersey	Resistant	Not resistant	Not resistant
187	United States	I	2017-03-01	Blood	SRR7909421	Chow 2018	New Jersey	Resistant	Resistant	Not resistant
188	United States	I	2017-04-12	Sputum	SRR10461186	Chow 2020	New York	Resistant	Resistant	Not resistant
189	United States	I	2017-03-27	Blood	SRR7909339	Chow 2018	New York	Resistant	Not resistant	Not resistant
190	United States	I	2017-04-10	Blood	SRR7909285	Chow 2018	New York	Resistant	Not resistant	Not resistant
191	United States	I	2017-04-13	Blood	SRR7909379	Chow 2018	New York	Resistant	Resistant	Not resistant
192	United States	I	2017-04-18	Urine	SRR10461185	Chow 2020	New York	Resistant	Resistant	Not resistant
193	United States	I	2017-04-09	Blood	SRR10461184	Chow 2020	New York	Resistant	Resistant	Not resistant
194	United States	I	2017-04-04	Bile	SRR10461162	Chow 2020	New York	Resistant	Resistant	Not resistant
195	United States	I	2017-04-22	Sputum	SRR10461161	Chow 2020	New York	Resistant	Resistant	Not resistant
196	United States	I	2017-05-04	Blood	SRR10461160	Chow 2020	New York	Resistant	Not resistant	Not resistant
197	United States	II	2018-02-14	Wound	SRR10461147	Chow 2020	Florida	Not resistant	Not resistant	Not resistant
198	United States	II	2016-09-28	Ear	SRR7909356	Chow 2018	New York	Not resistant	Not resistant	Not resistant
199	United States	II	2016-08-04	Ear	SRR7909185	Chow 2018	New York	Not resistant	Not resistant	Not resistant
200	United States	III	2017-03-17	Arm	SRR7909359	Chow 2018	Indiana	Resistant	Not resistant	Not resistant
201	United States	IV	2016-05-13	Blood	SRR7909220	Chow 2018	Illinois	Not resistant	Not resistant	Not resistant
202	United States	IV	2016-12-28	Urine	SRR7909405	Chow 2018	Illinois	Not resistant	Not resistant	Not resistant
203	United States	IV	2016-09-26	Axilla/Groin	SRR7909221	Chow 2018	Illinois	Not resistant	Not resistant	Not resistant
204	United States	IV	2017-04-17	Axilla	SRR7909357	Chow 2018	Illinois	Not resistant	Not resistant	Not resistant
253	United States	III	2019-10-08	Inguinal/Axillary	UCLA_A1	This Study	California	Resistant	Resistant	Not resistant
254	United States	III	2019-10-08	Tracheal Suction	UCLA_A2	This Study	California	Resistant	Resistant	Not resistant
255	United States	III	2020-08-12	Inguinal/Axillary	UCLA_C1	This Study	California	Resistant	Resistant	Not resistant
256	United States	III	2020-08-19	Inguinal/Axillary	UCLA_D1	This Study	California	Resistant	Resistant	Not resistant
257	United States	III	2020-09-03	Pleural Fluid, Rt	UCLA_F1	This Study	California	Resistant	Resistant	Not resistant
258	United States	III	2020-08-31	Pleural Fluid, Rt	UCLA_E1	This Study	California	Resistant	Resistant	Not resistant
259	United States	III	2020-07-07	Bood	SRR12073484	CDC	Florida	---	---	---
260	United States	III	2020-07-07	Axilla/Groin	SRR12073481	CDC	Florida	---	---	---
261	United States	III	2020-07-07	Sputum	SRR12073435	CDC	Florida	---	---	---
